# Supplementary material for: Peripheral blood cell microRNA quantification during the first trimester predicts preeclampsia: Proof of concept
Source: PLoS One. 2018 Jan 2;13(1):e0190654. doi: 10.1371/journal.pone.0190654 (PMC5749845; doi:10.1371/journal.pone.0190654)
Supplement: S1 File — (XLSX) [file pone.0190654.s001.xlsx]

## Sheet: Supporting data table
Patient #	Delivery outcome category	Gest. age at delivery (weeks)	Birthweight (g)	Gest. age at sampling (weeks)	Blood date (UK format)	Race	Maternal age (yrs)	Height	Weight	BMI	Prev PE	Diabetes	SLE/APS	Conception	Smoking	Training Validation sets	miR1	miR1229	miR1244	miR1267	miR132	miR133b	miR144-3p	miR146a	miR148a	miR155	miR16	miR181a	miR193a-3p	miR196a	miR199a	miR199b-5p	miR210	miR219	miR221	miR223	miR30e-3p	miR301a	miR33a	miR340	miR424	miR513	miR575	miR582	miR671	miR7-5p
1	Normal w Chronic hypertension	41.0129	3890	12.1558	2009-03-13	White	36.9199	173	61	20.3816	Nullip	No	No	Spontaneous	No	1		33.4789	25.9626	17.804	25.201	22.3217		17.8457	32.8405	17.7243	12.8105	28.6233	31.9841	32.908			18.2717	34.8522		13.3863	19.7214	24.3247	44.3804	27.1462			32.443	31.2283	30.3411	26.7263
2	Normal w Chronic hypertension	38.7143	3185	13.5547	2014-01-28	Black	42.3765	169	64.9	22.7233	Multip-no PE	No	No	Spontaneous	No	2		29.4996	25.1244	13.7122	25.0889	31.5729		29.6209	31.8719	17.4245	12.0097	27.717	38.0574	38.1623		40.9073	23.4442	35.0042		11.5356	18.2815	25.6832	41.8817	25.286			37.8443	35.8986	27.2013	28.008
3	Normal w Chronic hypertension	40.5453	3420	11.9739	2013-02-21	South Asian	24.0739	167	68	24.3824	Nullip	No	No	Spontaneous	No	2		31.5287	22.9346	15.0071	18.2823	26.8036			24.2888	16.4584	9.31594	26.9142	34.3209	29.1609			17.5776	33.1568		11.6715	17.5845	23.1099		24.1042			36.7493	35.2576	26.0749	21.58
4	Normal w Chronic hypertension	40.2367	3600	12.6653	2006-09-26	Black	37.9151	170.2	76	26.2358	Multip-no PE	No	No	Spontaneous	No	1			28.9173	14.6956	31.4781	24.5727				24.8444	17.5207	35.8569								23.0489	14.1468	30.0487	36.9972	26.8407			33.6396		28.1801
5	Normal w Chronic hypertension	41.3722	3960	12.3722	2010-08-26	White	39.8987	157.5	72.1	29.0653	Multip-no PE	No	No	Spontaneous	No	2		34.2222	23.8043	14.3938	23.1313	25.745		17.9891	31.1026	17.0566	13.0474	27.3042	39.2409	32.6286			22.2203			12.5425	18.2312	24.8634	35.6707	26.9969	43.929		28.9117	29.0189	27.1614	26.5418
6	Normal	40.0752	3604	13.9324	2009-07-06	East Asian	31.2471	160	46	17.9688	Nullip	No	No	Spontaneous	No	1		30.2426	24.0569	16.4946	23.4686	22.2395		17.4494	31.3011	16.2327	11.2155	26.0668	32.9298	31.5344			18.6334	32.2174		11.671	17.7546	24.5972	39.3958	25.8572			37.6093	30.3468	27.4248	26.1325
7	Normal	39.571	2976	12.9995	2010-05-06	Mixed	18.8966	166	52.7	19.1247	Nullip	No	No	Spontaneous	Smoker	1			19.1465	7.97239	20.9045	27.2505		18.6385	25.4629	11.8958	9.09391	25.053	35.0835	33.2784			18.2556	29.2401		9.16446	13.1516	21.8676	30.7941	22.3572			22.7253	31.5207	25.4773	21.3529
8	Normal	39.0575	2882	12.4861	2010-04-16	White	30.0096	178	65	20.5151	Nullip	No	No	Spontaneous	No	1		34.8541	24.2973	15.7421	21.5962	21.7557		17.5716	28.7038	16.5734	11.6435	26.3995	33.3795	29.7938			18.7431	33.199		12.1936	18.4423	23.6777	37.8454	24.8928			29.5088	27.9358	27.2712	24.6328
9	Normal	39.0424	3660	12.471	2010-12-30	White	34.6448	178	67	21.1463	Nullip	No	No	Spontaneous	No	2			21.5648	13.9678	22.3298	24.8669		36.1919	26.5527	16.021	10.3546	27.1098	36.1943	34.4587			20.6431	35.9469		11.1288	17.6984	25.7799	40.8523	24.1539			26.5497	33.4026	26.302	24.2082
10	Normal	38.6585	3270	13.8014	2007-02-15	South Asian	38.5863	157.5	55	22.1718	Multip-no PE	No	No	Spontaneous	No	1		29.6616	25.9321	11.7697	22.1813	24.3619		17.7732	27.4971	16.0089	11.8661	25.878	31.4653	32.8079			19.5321	36.8946		11.9595	16.8385	20.8222	30.3019	24.1453	38.9735		27.3429	29.5866	26.2953	23.2646
11	Normal	42.042	4025	12.6134	2013-02-26	White	29.2183	175.3	69	22.4536	Multip-no PE	No	No	Spontaneous	No	2		33.0067		8.50319		15.8926				21.0579	14.8419									17.7254	7.42387	25.8231	30.0317	24.2263			26.2344			27.0764
12	Normal	40.1063	3226	12.2492	2009-06-11	South Asian	21.3689	147.3	49	22.5835	Nullip	No	No	Spontaneous	No	1			27.0576	22.7608	32.2763	28.7101		24.4229	39.6677	18.4187	14.6498	32.76					22.2918			15.1193	22.9264	29.0701		32.9512
13	Normal	40.1429	3470	12.8484	2014-03-04	Black	24.7584	167	63	22.5896	Nullip	No	No	Spontaneous	No	2		32.7737	29.3223	17.8865	26.2743	24.2457			34.9306	24.1517	15.7537	28.1515	43.0568	42.2073		44.2023	34.6623	40.4718		17.0562	16.2246	28.1952	31.6143	27.1709	37.1296	38.3565	29.1402	35.5737	27.137	31.2623
14	Normal	39.7756	3060	12.0613	2007-03-29	Black	34.4493	157	56	22.719	Nullip	No	No	Spontaneous	No	1		31.1641	20.6033	11.7806	22.0733	23.7841		17.0953	29.3237	15.8927	11.2606	25.3471	33.8586	34.172			17.8339	34.2321		10.7235	17.5007	21.0616		24.3869	39.3292		30.1638	28.1214	27.1253	23.3043
15	Normal	39.6732	3280	12.3875	2010-07-14	White	31.2197	170.2	66.4	22.9218	Multip-no PE	No	No	Spontaneous	No	1		26.1178	24.1009	12.2153	20.2028	24.1687	32.5324	16.1226	27.4856	16.0776	11.6556	23.7995	28.9182	28.2122	38.39	30.083	19.4385	30.0976	34.6639	11.1685	18.2115	22.6199	29.6903	23.8553	31.5732	32.3194	24.3946	27.3779	24.6927	24.9045
16	Normal	38.6966	3312	12.5537	2009-02-05	White	40.6626	160	59	23.0469	Nullip	No	No	Spontaneous	No	1		34.4539	25.5045	15.9979	23.2409	25.2254		17.4564	31.0378	16.9435	12.3876	26.3434	34.4757	30.9823			19.3928	35.3406		13.0478	18.6097	23.779	43.4237	26.1221	44.0162		31.1925	29.9413	27.3115	26.12
17	Normal	39.8201	2918	13.5344	2010-07-07	White	26.924	160	59	23.0469	Nullip	No	No	Spontaneous	No	1			25.3236	15.0135	22.1756	29.9187			28.8204	17.4526	10.011	32.7482	37.9248	36.7737			18.5846	37.6503		12.5243	18.6304	23.8276	40.192	25.5729			36.5889	38.3384	29.7934	23.1318
18	Normal	39.8571	3260	13.3914	2014-05-13	White	34.9377	160	61.2	23.9062	Multip-no PE	No	No	Spontaneous	No	2		38.5909	29.0224	15.1054	29.0006	18.3742			33.4206	31.6973	13.2872	30.9					40.0067	42.0703		15.7688	12.3708	25.2728	36.4441	24.9485			28.6844	37.3134	29.2022	28.8712
19	Normal	40.0273	3080	12.4558	2011-04-21	South Asian	38.3491	162	62.8	23.9293	Multip-no PE	No	No	Spontaneous	No	2		35.5071	26.3529	16.1032	30.7333	23.4922		21.8614	36.9811	18.6709	12.6577	30.6429	36.8969	42.0332			22.1919	34.2054		13.3833	20.2578	27.7539		27.1784			43.2545	42.9238	31.5863	30.1989
20	Normal	40.4067	3630	12.9781	2014-03-03	White	34.3135	164.5	65.5	24.2052	Nullip	No	No	Spontaneous	No	2		46.0655	29.8585	19.351	24.4578	27.7915	44.0986	42.311	30.5809	24.2256	14.2343	27.9943	39.7553	37.5518			27.9778	37.0178	42.0695	17.1203	18.2588	24.5149	33.9632	24.7588	39.8942	41.7081	29.7815	31.0701	26.9114	29.1256
21	Normal	38.6278	3300	12.9135	2006-09-19	Black	30.337	161	65	25.0762	Multip-no PE	No	No	Spontaneous	No	1		34.4742	25.2614	15.9056	22.2309	21.9423		17.2886	33.0775	16.5798	13.454	26.4316	38.9666	34.8897			20.3754			13.3298	19.6542	24.6931		27.3461				31.2126	27.7288	26.7653
22	Normal	40.0067	3090	13.0067	2011-04-04	White	40.8871	161	65	25.0762	Multip-no PE	No	No	Ovulation drugs	No	2		30.1113	25.0232	13.6486	20.0149	29.3341		25.5586	26.3658	16.0471	9.88255	27.5886	32.6822	32.1475		43.633	17.671	33.0874		11.1211	17.9921	21.7977	33.9195	24.74	38.8539		29.0971	32.9074	26.4461	22.8562
23	Normal	39.0865	3433	12.3722	2006-08-21	White	36.0904	165	69	25.3444	Multip-no PE	No	No	Spontaneous	No	1			27.5411	14.2432	29.4664	25.6637			35.5473	31.2929	13.1244	31.1583								17.6501	11.8398	24.6567	33.8212	24.6494			32.3482		28.764	27.6922
24	Normal	39.0895	3462	13.2323	2008-01-11	White	37.1608	157.5	63	25.3968	Multip-no PE	No	No	Spontaneous	No	1				21.383	26.361	33.7365		28.0825	32.6907	23.5838	11.3231						32.369			19.0451	12.1544	24.5627	25.8197				30.6023
25	Normal	39.8531	3121	11.8531	2010-08-31	White	35.1704	172.7	77	25.817	Nullip	No	No	Spontaneous	No	2		34.2143	27.9146	15.8423	26.1975	33.7865			36.3188	16.8259	14.8423	30.2547		40.3082			24.4053	37.8952		14.6811	18.8406	28.1692	40.9318	28.6971			32.0204	39.4509	27.9007	33.5938
26	Normal	39.5487	2900	13.1202	2006-10-13	Black	41.2712	156	65	26.7094	Multip-no PE	No	No	Spontaneous	No	1			28.0158	15.0909	32.0554	21.2911				31.075	14.4671									20.6581	11.6355	24.9916	28.3499	25.956			28.8614		31.4245	31.4453
27	Normal	39.6818	3178	13.2532	2010-11-23	White	32.5394	165.1	73.9	27.1113	Nullip	No	No	Spontaneous	Smoker	2		33.3953	23.6691	12.3863	21.5867	26.0735	37.7986		32.571	12.965	11.6142	26.5607	36.8306	33.615		37.0054	22.1903	40.2719		12.1447	15.0777	27.849	34.7893	25.2893	41.4643	40.1692	25.6001	40.6357	26.7909	28.0086
28	Normal	39.5613	3320	11.9898	2006-08-04	White	40.8795	162.6	73	27.611	Nullip	No	No	Spontaneous	No	1			29.0058			15.6806					13.3671									18.6912	5.54803	26.186	25.0982	23.9756			27.9777		31.9254
29	Normal	39.5041	2928	13.2184	2007-06-01	White	15.8959	155	67	27.8876	Nullip	No	No	Spontaneous	Smoker	1		30.2454	24.8408	20.3136	29.4112	24.1965		20.2416	36.7526	17.9183	13.8445	28.7465	34.4503	38.4795			19.3752			12.719	21.6329	27.0427		26.7702				34.1509		28.2054
30	Normal	39.1429	3030	12.1558	2014-03-07	Black	28.794	168	83.7	29.6556	Multip-no PE	No	No	Spontaneous	No	2		42.3459	30.274	17.6596	27.9954	25.3999			33.3864	28.0759	14.0465	28.9059	36.5654				34.0182	44.7342		16.125	14.9669	24.2106	32.818	24.2082			30.8823	35.6311	28.5038	30.372
31	Normal	38.4928	3282	12.6357	2007-01-22	Black	33.5671	169	85	29.7609	Nullip	No	No	Spontaneous	No	1		41.5087	25.8914	16.3244	21.1082	26.8753	42.8954	40.9276	26.6363	21.9938	9.87447	29.1888	34.1699	30.9689			19.6733	32.9214		13.9046	13.4927	17.1306	28.8499	20.5742	41.4083		33.9731	30.5902	28.0935	24.0956
32	Normal SLE/APS	40	2995	12.7683	2014-02-04	South Asian	38.1437	161	54	20.8325	Nullip	No	SLE/APS	IVF	No	2		39.9715	26.6062	17.0821	21.3189	24.5961		22.6703	27.9275	17.8528	12.2329	27.2971	36.2527	36.0824			21.5065	40.0465		13.6484	19.4442	27.7664		26.2238			39.0998	34.7009	26.612	26.11
33	Normal SLE/APS	41.221	3547	13.3639	2006-12-06	White	37.0137	174	63.6	21.0067	Nullip	No	SLE/APS	Ovulation drugs	No	1			26.5502	30.9674	36.2917	26.3496		26.838	36.991	24.0076	15.2308	29.9437	37.6399	35.8249			26.512			17.6912	18.5553	27.5825	38.8565	26.8469					31.561
34	Normal SLE/APS	40.9112	3997	12.7683	2006-10-02	White	36.4904	170	61	21.1073	Nullip	No	SLE/APS	Spontaneous	No	1		31.9972	23.9325	14.3093	28.9709	22.5974			35.7773	26.8195	14.3135	29.7712					36.9987			18.0687	12.2637	25.139	30.0966	25.5567			27.0058	35.9787	26.7705	31.9582
35	Normal SLE/APS	40.6565	3700	12.085	2010-09-27	White	37.6838	164.2	60.8	22.5506	Multip-no PE	No	SLE/APS	Spontaneous	No	2		34.7737	22.1083	13.3235	26.5566	28.9059		26.5498	35.5622	16.9855	10.9166	29.1499		35.5618			19.867	35.8402		11.4132	17.5997	27.9817		25.9302			36.0233		28.8699	28.9353
36	Normal SLE/APS	38.4791	2880	13.6219	2014-07-30	Black	22.2259	164	63	23.4236	Multip-no PE	No	SLE/APS	Spontaneous	No	2		37.1589	29.4052	18.9998	26.9335	25.1246	41.6508	33.7284	32.7602	25.3812	15.6413	27.7052	35.9855	34.4087	33.6155	35.2129	26.1434	32.0345	30.9801	20.7468	17.6545	23.228	28.0231	23.8266	28.4703	28.7637	26.4037	29.0453	27.2602	30.1921
37	Normal SLE/APS	40.2857	3635	12.4407	2014-05-19	Black	32.2437	162	62.5	23.815	Multip-no PE	No	SLE/APS	Spontaneous	No	2		42.2713	23.8539	16.6003	22.8006	23.7183			29.2463	17.4521	12.1305	27.8238	36.1571	38.0771			21.3352			13.0502	19.5508	29.3632		25.175			31.4863	36.8822	27.2978	27.2919
38	Normal SLE/APS	40.4637	3545	13.0352	2013-04-03	White	36.6215	154	60.2	25.3837	Multip-no PE	No	SLE/APS	Ovulation drugs	No	2		38.7414	22.5627	13.8518	21.2777	27.5482	2.28	2.28	28.8152	15.9744	10.6966	28.8677	36.4363	40.8104	2.28	2.28	19.9972	40.2037	2.28	12.3474	17.9062	26.3098	2.28	24.3705	2.28	2.28	32.5863	36.877	26.6736	23.384
39	Normal Type 2 DM	38.418	3292	12.1322	2010-11-24	South Asian	27.9644	161	66.8	25.7706	Multip-no PE	Type 2 DM	No	Spontaneous	No	2		28.3014	26.2082	11.5921	23.5187	31.2452			35.843	14.4558	12.4089						27.2424			15.707	15.6612	28.0623		27.5928					27.1391	26.8177
40	Normal Type 2 DM	39.4785	3388	12.4785	2012-01-26	South Asian	38.6256	149.5	63.8	28.5455	Nullip	Type 2 DM	No	IVF	No	2		39.5835	21.2412	12.2914	22.333	24.9636	2.28	2.28	27.6858	13.8143	9.82807	26.4765	2.28	35.7499	2.28	2.28	19.058	36.6528	2.28	10.1586	15.7848	23.6234	2.28	22.3261	2.28	2.28	36.1269	34.9375	26.88	23.2372
41	PE early	28.4928	395	12.6357	2009-07-29	Black	41.7741	172	76	25.6896	Multip-no PE	No	No	IVF	No	1		32.0343	25.9484	14.7517	22.1392	25.9749		18.1044	34.5674	16.6677	11.9985	27.5	36.8555	32.8164			18.8287			12.2625	18.6629	25.321	39.7636	26.9439			32.3055	31.7027	27.8141	25.79
42	PE early	26.3959	540	12.5387	2011-11-30	Black	35.6194	152.4	66	28.4167	Multip-PE	No	No	Spontaneous	No	2		33.809	19.238	13.4448	21.1686	20.824	38.5383	19.7429	26.9305	15.523	7.95719	26.5088	26.3717	34.3147			15.2885	29.8168		11.0409	17.5891	23.7584		22.712	39.0924		29.5202	31.2887	28.8991	21.7857
43	PE late	36.7625	2145	12.334	2006-07-26	Black	41.4932	155	52	21.6441	Multip-no PE	No	No	Spontaneous	No	1		29.8429	27.1142	11.5385	30.2094	19.133				17.8851	12.3588									16.5766	7.59533	23.5077	23.3213	22.5852			25.8835		29.3322	28.5545
44	PE late	38.032	3322	12.7463	2011-02-07	White	23.6277	161	56.9	21.9513	Nullip	No	No	Spontaneous	Smoker	2	25.5528	22.669	21.7716	9.27266	18.6718	21.8467	28.4473	30.6673	22.2675	9.70555	6.97883	21.8049	26.7372	23.0536	31.2498	25.1025	16.0016	25.6356	30.362	9.35169	11.8572	17.6543	23.117	20.2835	27.328	29.6444	19.9577	28.5228	25.6617	18.4159
45	PE late	35.1604	2432	12.3032	2010-06-01	White	29.9548	166	62.6	22.7174	Nullip	No	No	Spontaneous	No	1		24.1134	21.3272	10.8161	20.7337	20.7144	30.3263	13.4699	26.1482	13.371	7.09264	22.1494	26.1491	26.7539	30.6392	26.528	16.0924	28.7538	31.4775	7.93927	14.4341	22.1317	24.3169	20.3179	29.7012	32.2051	22.4745	23.2644	24.0535	23.2443
46	PE late	41.3776	3592	13.3776	2012-10-29	Black	17.3552	168	71	25.1559	Nullip	No	No	Spontaneous	Smoker	2			25.7461	20.8965	19.6527	26.1677		42.6167	25.3481	18.1338	11.3723	28.1115	33.4504	31.8723			18.8641	37.572		13.1713	19.4255	29.8128		24.9808	43.1526		34.4345	34.3252	26.584	23.4588
47	PE late	40.0281	3394	13.0281	2010-05-12	Mixed	33.2402	154.9	61.4	25.5897	Nullip	No	No	Spontaneous	No	1	21.4228	16.9997	15.0864	5.79642	10.0391	15.771	19.8018	10.5726	17.8005	6.63451	1.42407	16.5141	17.0816	16.2344	21.4654	19.8851	8.62836	20.0522	21.6344	5.76757	6.00435	11.5172	16.4422	16.6547	21.5957	21.7301	15.0134	22.4631	19.5621	14.6693
48	PE late	38.4336	3012	12.1479	2012-03-26	Black	24.4517	167.6	83	29.5481	Multip-PE	No	No	Spontaneous	No	2			23.4872	17.5988	27.3297	26.0612		25.25	31.2502	17.8712	11.0401	27.414	33.641	36.9069			19.4646	32.7123		12.5425	20.1152	27.505		24.9569				36.2241	30.8004	27.5679
